# Supplementary material for: Wolbachia effects on Rift Valley fever virus infection in Culex tarsalis mosquitoes
Source: PLoS Negl Trop Dis. 2017 Oct 30;11(10):e0006050. doi: 10.1371/journal.pntd.0006050 (PMC5693443; doi:10.1371/journal.pntd.0006050)
Supplement: S1 Table — RVFV infection, dissemination, and transmission frequencies were compared between Wolbachia-infected and control mosquitoes. Replicates are displayed individually. (XLSX) [file pntd.0006050.s001.xlsx]

## Sheet: VectorComp
Vector competence of Culex tarsalis following a RVFV blood meal.
Treatment	Days post-blood feeding	Rep 1	Rep 2	Rep3
	Infected
wAlbB	7	17% (3/18)	93% (14/15)	0% (0/20)
control		24% (6/25)	84% (21/25)	5% (1/20)
pvaluea		0.7117	0.633	1
wAlbB	14	7% (1/14)	93% (28/30)	0% (0/16)
control		30% (6/20)	90% (35/39)	8% (1/12)
pvaluea		0.1978	0.6905	0.4286
	Disseminatedb
wAlbB	7	0% (0/3)	14% (2/14)	0% (0/0)
control		0% (0/6)	38% (8/21)	0% (0/1)
pvaluea		1	0.2516	1
wAlbB	14	0% (0/1)	43% (12/28)	0% (0/0)
control		17% (1/6)	43% (15/35)	100% (1/1)
pvaluea		1	1	1
	Transmittedb
wAlbB	14	0% (0/1)	32% (9/28)	0% (0/0)
control		17% (1/6)	40% (14/35)	100% (1/1)
pvaluea		1	0.6032	1
	Transmittedc
wAlbB	14	0% (0/14)	30% (9/30)	0% (0/16)
control		5% (1/20)	36% (14/39)	8% (1/12)
pvaluea		1	0.7971	0.4286
a Fisher's exact test
b calculated based on the number of infected mosquitoes
c calculated based on the number of tested mosquitoes
Parentheses denote sample sizes.
