# Supplementary material for: Wolbachia effects on Rift Valley fever virus infection in Culex tarsalis mosquitoes
Source: PLoS Negl Trop Dis. 2017 Oct 30;11(10):e0006050. doi: 10.1371/journal.pntd.0006050 (PMC5693443; doi:10.1371/journal.pntd.0006050)
Supplement: S2 Table — (XLSX) [file pntd.0006050.s002.xlsx]

## Sheet: Sheet1
Rep #	Injection treatment	Hamster	Day	Wolbachia titer	Body RVFV titer	Leg RVFV results	RVFV saliva titer	Infection	Dissemination	Transmission
1	wAlbB	1	7	0.269459	0	nt	nt	0	0	0
1	wAlbB	1	7	0.193943	0	nt	nt	0	0	0
1	wAlbB	1	7	0	0	nt	nt	0	0	0
1	wAlbB	1	7	0.0725635	0	nt	nt	0	0	0
1	wAlbB	1	7	0.0247337	0	nt	nt	0	0	0
1	wAlbB	1	7	0	0	nt	nt	0	0	0
1	wAlbB	1	7	0.0655639	0	nt	nt	0	0	0
1	wAlbB	1	7	1.38437	0	nt	nt	0	0	0
1	wAlbB	1	7	3.63328	50000	0	nt	1	0	0
1	wAlbB	1	7	0.135971	0	nt	nt	0	0	0
1	wAlbB	1	7	1.77289	0	nt	nt	0	0	0
1	wAlbB	1	7	0.894095	0	nt	nt	0	0	0
1	wAlbB	1	7	0.319233	180000	0	nt	1	0	0
1	wAlbB	1	7	0	9000	0	nt	1	0	0
1	wAlbB	1	7	0.58559	0	nt	nt	0	0	0
1	wAlbB	1	7	0.183981	0	nt	nt	0	0	0
1	wAlbB	1	7	0.108106	0	nt	nt	0	0	0
1	wAlbB	1	7	1.26216	0	nt	nt	0	0	0
1	Control	1	7	none	0	nt	nt	0	0	0
1	Control	1	7	none	0	nt	nt	0	0	0
1	Control	1	7	none	0	nt	nt	0	0	0
1	Control	1	7	none	0	nt	nt	0	0	0
1	Control	1	7	none	1000	0	nt	1	0	0
1	Control	1	7	none	0	nt	nt	0	0	0
1	Control	1	7	none	500	0	nt	1	0	0
1	Control	1	7	none	0	nt	nt	0	0	0
1	Control	1	7	none	0	nt	nt	0	0	0
1	Control	1	7	none	0	nt	nt	0	0	0
1	Control	1	7	none	0	nt	nt	0	0	0
1	Control	1	7	none	0	nt	nt	0	0	0
1	Control	1	7	none	0	nt	nt	0	0	0
1	Control	1	7	none	0	nt	nt	0	0	0
1	Control	1	7	none	17000	0	nt	1	0	0
1	Control	1	7	none	0	nt	nt	0	0	0
1	Control	1	7	none	0	nt	nt	0	0	0
1	Control	1	7	none	0	nt	nt	0	0	0
1	Control	1	7	none	6700	0	nt	1	0	0
1	Control	1	7	none	0	nt	nt	0	0	0
1	Control	1	7	none	0	nt	nt	0	0	0
1	Control	1	7	none	0	nt	nt	0	0	0
1	Control	1	7	none	0	nt	nt	0	0	0
1	Control	1	7	none	53000	0	nt	1	0	0
1	Control	1	7	none	60	0	nt	1	0	0
1	wAlbB	1	14	2.05889	0	nt	nt	0	0	0
1	wAlbB	1	14	0.0548974	0	nt	nt	0	0	0
1	wAlbB	1	14	9.32751	0	nt	nt	0	0	0
1	wAlbB	1	14	13.358	0	nt	nt	0	0	0
1	wAlbB	1	14	0.326414	0	nt	nt	0	0	0
1	wAlbB	1	14	0.203896	0	nt	nt	0	0	0
1	wAlbB	1	14	1.1536	130000	0	0	1	0	0
1	wAlbB	1	14	0.644265	0	nt	nt	0	0	0
1	wAlbB	1	14	2.17287	0	nt	nt	0	0	0
1	wAlbB	1	14	0	0	nt	nt	0	0	0
1	wAlbB	1	14	6.99334	0	nt	nt	0	0	0
1	wAlbB	1	14	0.670351	0	nt	nt	0	0	0
1	wAlbB	1	14	0.342377	0	nt	nt	0	0	0
1	wAlbB	1	14	3.60204	0	nt	nt	0	0	0
1	Control	1	14	none	0	nt	nt	0	0	0
1	Control	1	14	none	860000	61000	10	1	1	1
1	Control	1	14	none	0	nt	nt	0	0	0
1	Control	1	14	none	85000	0	nt	1	0	0
1	Control	1	14	none	0	nt	nt	0	0	0
1	Control	1	14	none	20000	0	nt	1	0	0
1	Control	1	14	none	0	nt	nt	0	0	0
1	Control	1	14	none	0	nt	nt	0	0	0
1	Control	1	14	none	4000	0	nt	1	0	0
1	Control	1	14	none	0	nt	nt	0	0	0
1	Control	1	14	none	0	nt	nt	0	0	0
1	Control	1	14	none	0	nt	nt	0	0	0
1	Control	1	14	none	0	nt	nt	0	0	0
1	Control	1	14	none	0	nt	nt	0	0	0
1	Control	1	14	none	340000	0	nt	1	0	0
1	Control	1	14	none	0	nt	nt	0	0	0
1	Control	1	14	none	0	nt	nt	0	0	0
1	Control	1	14	none	0	nt	nt	0	0	0
1	Control	1	14	none	0	nt	nt	0	0	0
1	Control	1	14	none	1300000	0	nt	1	0	0
2	wAlbB	3	7	0.0510787	49000	0	nt	1	0	0
2	wAlbB	3	7	0.0496683	10200000	y	nt	1	1	0
2	wAlbB	3	7	0.0065517	71000	0	nt	1	0	0
2	wAlbB	3	7	0.0187085	258000	0	nt	1	0	0
2	wAlbB	3	7	0.0454227	130	0	nt	1	0	0
2	wAlbB	3	7	0.0229691	6600	0	nt	1	0	0
2	wAlbB	3	7	0.0142272	0	nt	nt	0	0	0
2	wAlbB	3	7	0.0137446	6800	0	nt	1	0	0
2	wAlbB	3	7	0.0335633	390000	0	nt	1	0	0
2	wAlbB	3	7	0.0574825	318000	0	nt	1	0	0
2	wAlbB	3	7	0.268169	93000	0	nt	1	0	0
2	wAlbB	3	7	0.0240693	37000	0	nt	1	0	0
2	wAlbB	3	7	0.31227	330000	0	nt	1	0	0
2	wAlbB	3	7	0.170233	306000	0	nt	1	0	0
2	wAlbB	3	7	0	372000	y	nt	1	1	0
2	Control	3	7	none	1680000	y	nt	1	1	0
2	Control	3	7	none	12300000	y	nt	1	1	0
2	Control	3	7	none	750000	y	nt	1	1	0
2	Control	3	7	none	114000	0	nt	1	0	0
2	Control	3	7	none	276000	y	nt	1	1	0
2	Control	3	7	none	86000	0	nt	1	0	0
2	Control	3	7	none	1000	0	nt	1	0	0
2	Control	3	7	none	79000	y	nt	1	1	0
2	Control	3	7	none	0	nt	nt	0	0	0
2	Control	3	7	none	0	nt	nt	0	0	0
2	Control	3	7	none	474000	y	nt	1	1	0
2	Control	3	7	none	78000	0	nt	1	0	0
2	Control	3	7	none	400	0	nt	1	0	0
2	Control	3	7	none	6000	0	nt	1	0	0
2	Control	3	7	none	85000	0	nt	1	0	0
2	Control	3	7	none	243000	0	nt	1	0	0
2	Control	3	7	none	21000	0	nt	1	0	0
2	Control	3	7	none	216000	0	nt	1	0	0
2	Control	3	7	none	0	nt	nt	0	0	0
2	Control	3	7	none	108000	0	nt	1	0	0
2	Control	3	7	none	930000	y	nt	1	1	0
2	Control	3	7	none	120000	y	nt	1	1	0
2	Control	3	7	none	0	nt	nt	0	0	0
2	Control	3	7	none	67000	0	nt	1	0	0
2	Control	3	7	none	6000	0	nt	1	0	0
2	wAlbB	3	14	0.247324	3500	0	nt	1	0	0
2	wAlbB	3	14	0.27096	1110000	0	nt	1	0	0
2	wAlbB	3	14	0.969076	96000	0	nt	1	0	0
2	wAlbB	3	14	0.0152791	4900	0	nt	1	0	0
2	wAlbB	3	14	2.98896	81000	y	0	1	1	0
2	wAlbB	3	14	1.31401	9500	0	nt	1	0	0
2	wAlbB	3	14	0.274728	2400000	0	nt	1	0	0
2	wAlbB	3	14	0.0389331	1900000	y	240	1	1	1
2	wAlbB	3	14	0.493052	93000	y	45	1	1	1
2	wAlbB	3	14	0	760000	y	145	1	1	1
2	wAlbB	3	14	0.276524	66000	0	nt	1	0	0
2	wAlbB	3	14	0	1320000	y	320	1	1	1
2	wAlbB	3	14	0	4200	0	nt	1	0	0
2	wAlbB	3	14	0.167129	440	0	nt	1	0	0
2	wAlbB	3	14	0.142102	59000	0	nt	1	0	0
2	wAlbB	3	14	0.418257	2400000	y	435	1	1	1
2	wAlbB	3	14	0.212803	111000	0	nt	1	0	0
2	wAlbB	3	14	0.143856	91000	0	nt	1	0	0
2	wAlbB	3	14	0.0610966	43000	y	0	1	1	0
2	wAlbB	3	14	0.963148	1700000	y	155	1	1	1
2	wAlbB	3	14	1.05965	56000	y	30	1	1	1
2	wAlbB	3	14	0.0280275	0	nt	nt	0	0	0
2	wAlbB	3	14	0.0221049	1470000	y	35	1	1	1
2	wAlbB	3	14	0.17873	0	nt	nt	0	0	0
2	wAlbB	3	14	0.256993	6600	0	nt	1	0	0
2	wAlbB	3	14	0.569313	8900	0	nt	1	0	0
2	wAlbB	3	14	5.01418	30000	0	nt	1	0	0
2	wAlbB	3	14	2.52583	290000	y	0	1	1	0
2	wAlbB	3	14	0.0788755	6800000	y	65	1	1	1
2	wAlbB	3	14	0.0591372	38000	0	nt	1	0	0
2	Control	3	14	none	10400	0	nt	1	0	0
2	Control	3	14	none	73000	0	nt	1	0	0
2	Control	3	14	none	0	nt	nt	0	0	0
2	Control	3	14	none	0	nt	nt	0	0	0
2	Control	3	14	none	1460000	y	960	1	1	1
2	Control	3	14	none	210	0	nt	1	0	0
2	Control	3	14	none	69000	y	0	1	1	0
2	Control	3	14	none	3300000	y	y	1	1	1
2	Control	3	14	none	9900	0	nt	1	0	0
2	Control	3	14	none	43000	0	nt	1	0	0
2	Control	3	14	none	1090	0	nt	1	0	0
2	Control	3	14	none	11000	0	nt	1	0	0
2	Control	3	14	none	620000	y	340	1	1	1
2	Control	3	14	none	50	0	nt	1	0	0
2	Control	3	14	none	2100000	y	365	1	1	1
2	Control	3	14	none	30	0	nt	1	0	0
2	Control	3	14	none	970	0	nt	1	0	0
2	Control	3	14	none	120000	y	5	1	1	1
2	Control	3	14	none	670000	y	755	1	1	1
2	Control	3	14	none	48000	0	nt	1	0	0
2	Control	3	14	none	5200	0	nt	1	0	0
2	Control	3	14	none	19000	0	nt	1	0	0
2	Control	3	14	none	0	nt	nt	0	0	0
2	Control	3	14	none	3700000	y	745	1	1	1
2	Control	3	14	none	112000	y	25	1	1	1
2	Control	3	14	none	101000	y	7	1	1	1
2	Control	3	14	none	600	0	nt	1	0	0
2	Control	3	14	none	820000	y	145	1	1	1
2	Control	3	14	none	0	nt	nt	0	0	0
2	Control	3	14	none	6100	0	nt	1	0	0
2	Control	3	14	none	20000	0	nt	1	0	0
2	Control	3	14	none	200000	y	15	1	1	1
2	Control	3	14	none	900000	y	65	1	1	1
2	Control	3	14	none	2600000	y	520	1	1	1
2	Control	3	14	none	5600	0	nt	1	0	0
2	Control	3	14	none	13000	0	nt	1	0	0
2	Control	3	14	none	210	0	nt	1	0	0
2	Control	3	14	none	130000	y	140	1	1	1
2	Control	3	14	none	1900	0	nt	1	0	0
3	wAlbB	2	7	0.0823847	0	nt	nt	0	0	0
3	wAlbB	2	7	0.310419	0	nt	nt	0	0	0
3	wAlbB	2	7	0.377044	0	nt	nt	0	0	0
3	wAlbB	2	7	0	0	nt	nt	0	0	0
3	wAlbB	2	7	0.659389	0	nt	nt	0	0	0
3	wAlbB	2	7	0.700042	0	nt	nt	0	0	0
3	wAlbB	2	7	0.204249	0	nt	nt	0	0	0
3	wAlbB	2	7	0	0	nt	nt	0	0	0
3	wAlbB	2	7	0.0853597	0	nt	nt	0	0	0
3	wAlbB	2	7	0	0	nt	nt	0	0	0
3	wAlbB	2	7	0.194316	0	nt	nt	0	0	0
3	wAlbB	2	7	1.73222	0	nt	nt	0	0	0
3	wAlbB	2	7	0.477607	0	nt	nt	0	0	0
3	wAlbB	2	7	2.78534	0	nt	nt	0	0	0
3	wAlbB	2	7	0.334781	0	nt	nt	0	0	0
3	wAlbB	2	7	14.2388	0	nt	nt	0	0	0
3	wAlbB	2	7	0.715924	0	nt	nt	0	0	0
3	wAlbB	2	7	0.0969874	0	nt	nt	0	0	0
3	wAlbB	2	7	1.58263	0	nt	nt	0	0	0
3	wAlbB	2	7	0.0532489	0	nt	nt	0	0	0
3	Control	2	7	none	0	nt	nt	0	0	0
3	Control	2	7	none	0	nt	nt	0	0	0
3	Control	2	7	none	0	nt	nt	0	0	0
3	Control	2	7	none	0	nt	nt	0	0	0
3	Control	2	7	none	0	nt	nt	0	0	0
3	Control	2	7	none	0	nt	nt	0	0	0
3	Control	2	7	none	0	nt	nt	0	0	0
3	Control	2	7	none	0	nt	nt	0	0	0
3	Control	2	7	none	0	nt	nt	0	0	0
3	Control	2	7	none	0	nt	nt	0	0	0
3	Control	2	7	none	12000	0	nt	1	0	0
3	Control	2	7	none	0	nt	nt	0	0	0
3	Control	2	7	none	0	nt	nt	0	0	0
3	Control	2	7	none	0	nt	nt	0	0	0
3	Control	2	7	none	0	nt	nt	0	0	0
3	Control	2	7	none	0	nt	nt	0	0	0
3	Control	2	7	none	0	nt	nt	0	0	0
3	Control	2	7	none	0	nt	nt	0	0	0
3	Control	2	7	none	0	nt	nt	0	0	0
3	Control	2	7	none	0	nt	nt	0	0	0
3	wAlbB	2	14	7.77264	0	nt	nt	0	0	0
3	wAlbB	2	14	0.373231	0	nt	nt	0	0	0
3	wAlbB	2	14	0.0742097	0	nt	nt	0	0	0
3	wAlbB	2	14	0.101535	0	nt	nt	0	0	0
3	wAlbB	2	14	0.242954	0	nt	nt	0	0	0
3	wAlbB	2	14	0	0	nt	nt	0	0	0
3	wAlbB	2	14	0	0	nt	nt	0	0	0
3	wAlbB	2	14	0.167771	0	nt	nt	0	0	0
3	wAlbB	2	14	3.11419	0	nt	nt	0	0	0
3	wAlbB	2	14	1.89995	0	nt	nt	0	0	0
3	wAlbB	2	14	2.20351	0	nt	nt	0	0	0
3	wAlbB	2	14	1.67185	0	nt	nt	0	0	0
3	wAlbB	2	14	1.97461	0	nt	nt	0	0	0
3	wAlbB	2	14	6.05312	0	nt	nt	0	0	0
3	wAlbB	2	14	4.17116	0	nt	nt	0	0	0
3	wAlbB	2	14	6.99068	0	nt	nt	0	0	0
3	Control	2	14	none	0	nt	nt	0	0	0
3	Control	2	14	none	0	nt	nt	0	0	0
3	Control	2	14	none	0	nt	nt	0	0	0
3	Control	2	14	none	0	nt	nt	0	0	0
3	Control	2	14	none	0	nt	nt	0	0	0
3	Control	2	14	none	0	nt	nt	0	0	0
3	Control	2	14	none	0	nt	nt	0	0	0
3	Control	2	14	none	0	nt	nt	0	0	0
3	Control	2	14	none	0	nt	nt	0	0	0
3	Control	2	14	none	0	nt	nt	0	0	0
3	Control	2	14	none	3000000	220000	450	1	1	1
3	Control	2	14	none	0	nt	nt	0	0	0
